# Supplementary material for: A polyepigenetic glucocorticoid exposure score and HPA axis-related DNA methylation are associated with gestational epigenetic aging
Source: Epigenetics. 2025 Feb 25;20(1):2471129. doi: 10.1080/15592294.2025.2471129 (PMC11866962; doi:10.1080/15592294.2025.2471129)
Supplement: _supplemental tables_08212024.xlsx [file KEPI_A_2471129_SM5522.xlsx]

## Sheet: NR3c1
Supplemental Table 1. Descriptive information for NR3C1 methylation factor scores
CpG	Chromosome	Location	Methylation extent	SD	Factor	Factor Loading
cg14621978	5	Body	0.958293	0.0236784	1	0.91
cg12466613	5	TSS1500	0.970181	0.0095586	1	0.83
cg23273257	5	3'UTR	0.97928	0.0077686	1	0.82
cg19176661	5	Body	0.956093	0.0188783	1	0.8
cg14438279	5	5'UTR	0.955517	0.015979	1	0.79
cg00407401	5	Body	0.935655	0.029642	1	0.77
cg05900547	5	Body	0.903614	0.048009	1	0.75
cg07528216	5	5'UTR	0.972021	0.0077172	1	0.74
cg26081259	5	3'UTR	0.967944	0.0119609	1	0.72
cg16535116	5	Body	0.882619	0.0436406	1	0.71
cg27345592	5	5'UTR	0.972557	0.0095684	1	0.68
cg21979215	5	TSS1500	0.829311	0.0704735	1	0.63
cg07715663	5	Body	0.958141	0.0265845	1	0.58
cg19457823	5	Body	0.944779	0.0386175	1	0.54
cg24801588	5	Body	0.941941	0.0215616	1	0.54
cg00294552	5	5'UTR	0.914662	0.0293772	1	0.48
cg06613263	5	Body	0.926363	0.0207256	1	0.47
cg25708981	5	Body	0.878494	0.0531554	1	0.47
cg07589972	5	TSS1500	0.95488	0.0121025	1	0.42
cg01751279	5	5'UTR	0.935091	0.020363	1	0.38
cg08845721	5	5'UTR	0.971124	0.0085447	1	0.36
cg25579735	5	5'UTR	0.976174	0.0092743	1	0.36
cg12888360	5	Body	0.533474	0.110125	1	0.35
cg00629244	5	TSS200; 5'UTR	0.0149525	0.0017582	1	-0.32
cg13648501	5	TSS1500; 5'UTR	0.0290474	0.0068083	1	-0.37
cg06952416	5	5'UTR	0.0729991	0.0144577	1	-0.43
cg14558428	5	TSS1500; 5'UTR	0.0179528	0.0022364	1	-0.47
cg26720913	5	5'UTR; 1stExon	0.0129643	0.0044702	1	-0.47
cg27122725	5	5'UTR	0.0581491	0.0136811	1	-0.48
cg08818984	5	1st Exon; 5'UTR	0.0183593	0.0075879	1	-0.52
cg03746860	5	Body	0.928553	0.0744553	2	0.91
cg16224829	5	5'UTR	0.859972	0.0669115	2	0.88
cg25535999	5	Body	0.947245	0.0233993	2	0.85
cg01294526	5	TSS1500	0.95179	0.0269032	2	0.84
cg12969488	5	5'UTR	0.792404	0.0487482	2	0.77
cg23430507	5	5'UTR	0.813586	0.0391907	2	0.67
cg20728768	5	Body	0.675318	0.0901503	2	0.56
cg16594263	5	Body	0.970146	0.0082072	2	0.45
cg07589972	5	TSS1500	0.95488	0.0121025	2	0.42
cg14438279	5	5'UTR	0.955517	0.015979	2	0.41
cg24052866	5	Body	0.858934	0.0356286	2	0.41
cg25579735	5	5'UTR	0.976174	0.0092743	2	0.39
cg13764763	5	TSS1500; 5'UTR	0.9534	0.0158202	2	0.38
cg07528216	5	5'UTR	0.972021	0.0077172	2	0.33
cg12741214	5	Body	0.972818	0.0067368	2	0.32
cg23776787	5	5'UTR; 1stExon	0.0173014	0.0048841	2	-0.38
cg08818984	5	1stExon; 5'UTR	0.0183593	0.0075879	2	-0.56
cg03906910	5	5'UTR; 1stExon	0.142896	0.0706966	2	-0.75
cg15115787	5	Body	0.435081	0.10176	2	-0.8
cg15910486	5	TSS1500	0.0237578	0.0044163	3	0.65
cg18019515	5	TSS200	0.0143507	0.0014501	3	0.52
cg14939152	5	TSS1500	0.0168852	0.001877	3	0.51
cg17617527	5	5'UTR	0.0161474	0.00193	3	0.48
cg21209684	5	TSS1500	0.0161538	0.0019325	3	0.48
cg17860381	5	TSS1500	0.0138919	0.0033714	3	0.45
cg18068240	5	TSS1500	0.0124536	0.0015313	3	0.43
cg01967637	5	TSS1500	0.0688901	0.0291084	3	0.41
cg04111177	5	TSS1500	0.0211759	0.0062025	3	0.41
cg10847032	5	TSS1500	0.0179485	0.0044035	3	0.4
cg14558428	5	TSS1500	0.0179528	0.0022364	3	0.4
cg18146873	5	5'UTR	0.0206016	0.0042119	3	0.38
cg16335926	5	TSS1500	0.0138835	0.0019291	3	0.35
cg18849621	5	TSS1500	0.0213047	0.0034789	3	0.34
cg06968181	5	TSS1500	0.0456176	0.0059277	3	0.31
cg15645634	5	TSS1500	0.0141992	0.0016547	3	0.31
cg11152298	5	TSS200	0.0236091	0.0052729	3	0.3
cg19645279	5	Body	0.685308	0.0578265	3	-0.44
cg17342132	5	Body	0.916502	0.0366392	4	0.81
cg22233604	5	Body	0.78248	0.0456847	4	0.79
cg18998365	5	5'UTR	0.592084	0.0438736	4	0.34
cg20728768	5	Body	0.675318	0.0901503	4	-0.34
cg15115787	5	Body	0.435081	0.10176	4	-0.44
cg03857453	5	Body	0.971268	0.0101286	5	0.55
cg08695103	5	Body	0.746221	0.0655759	5	0.48
cg18718518	5	TSS1500	0.755011	0.0292288	5	0.44
cg20728768	5	Body	0.675318	0.0901503	5	0.42
cg24052866	5	Body	0.858934	0.0356286	5	0.42
cg21702128	5	TSS1500	0.0461165	0.0084149	5	0.38
cg11152298	5	TSS200	0.0236091	0.0052729	5	0.34
cg07742588	5	5'UTR	0.841031	0.0677799	6	0.67
cg17349736	5	5'UTR	0.930824	0.0228703	6	0.67
cg24801588	5	Body	0.941941	0.0215616	6	0.43
cg25708981	5	Body	0.878494	0.0531554	6	0.43
cg05483455	5	Body	0.976438	0.016671	6	0.41
cg20598211	5	Body	0.962885	0.0138262	6	0.34
cg18068240	5	TSS1500; 5'UTR	0.0124536	0.0015313	6	0.33
cg15645634	5	TSS1500; 5'UTR	0.0141992	0.0016547	6	0.31
cg21979215	5	TSS1500	0.829311	0.0704735	6	0.31
cg16335926	5	TSS1500; 5'UTR	0.0138835	0.0019291	6	-0.42
cg27122725	5	5'UTR	0.0581491	0.0136811	6	-0.49
The proportion of variance explained in methylation by factors 1 through 6 was 0.36, 0.24, 0.12, 0.08, 0.07, and 0.13 respectively.

## Sheet: HSD11B2
Supplemental Table 2. Descriptive information for HSD11B2 methylation factor scores
			Methylation extent
CpG	Chromosome	Location	Mean ± SD	Factor	Factor Loading
cg20556751	16	TSS200	0.02 ± 0.002	1	0.64
cg13753571	16	TSS200	0.02 ± 0.002	1	0.64
cg02322203	16	TSS1500	0.02 ± 0.004	1	0.57
cg02955911	16	TSS1500	0.02 ± 0.004	1	0.40
cg24270678	16	TSS200	0.02 ± 0.002	1	0.30
cg13678281	16	Body	0.56 ± 0.04	2	0.90
cg01443318	16	Body	0.69 ± 0.05	2	0.87
cg04712664	16	TSS1500	0.65 ± 0.03	3	0.82
cg15690037	16	TSS1500	0.53 ± 0.03	3	0.68
cg12081455	16	Body	0.22 ± 0.02	4	0.67
cg07545640	16	TSS1500	0.02 ± 0.01	4	0.49
cg12790440	16	TSS200	0.04 ± 0.01	4	0.48
cg09807841	16	Body	0.90 ± 0.02	4	-0.41
cg20981893	16	Body	0.06 ± 0.01	5	0.85
cg07724674	16	Body	0.03 ± 0.01	5	0.48
cg27130954	16	TSS1500	0.05 ± 0.01	5	0.45
cg10686375	16	TSS200	0.02 ± 0.004	5	0.27
cg08789908	16		0.02 ± 0.01	5	0.25
cg12670061	16	5'UTR	0.01 ± 0.002	6	0.64
cg08711598	16	TSS1500	0.01 ± 0.002	6	0.59
cg16545496	16	TSS1500	0.01 ± 0.001	6	0.43
cg04750517	16	3'UTR	0.97 ± 0.01	7	0.45
cg02734600	16	Body	0.82 ± 0.02	7	0.29
The proportion of variance explained in methylation by factors 1 through 7 was 17%, 17% , 14%, 15%, 16%, 13%, and 8% respectively.

## Sheet: FKBP5
Supplemental Table 3. Descriptive information for FKBP5 methylation factor scores
			Methylation extent
CpG	Chromosome	Location	Mean ± SD	Factor	Factor Loading
cg06409316	6	5'UTR	0.94 ± 0.02	1	0.96
cg07061368	6	5'UTR	0.92 ± 0.03	1	0.91
cg11905112	6	5'UTR	0.88 ± 0.05	1	0.85
cg04137760	6	5'UTR	0.97 ± 0.01	1	0.85
cg05039098	6	5'UTR	0.87 ± 0.05	1	0.74
cg19014730	6	5'UTR	0.95 ± 0.02	1	0.74
cg02665568	6	Body	0.91 ± 0.03	1	0.71
cg16005389	6	Body	0.94 ± 0.02	1	0.7
cg07696519	6	5'UTR	0.79 ± 0.10	1	0.68
cg09268536	6	5'UTR	0.96 ± 0.01	1	0.68
cg16052510	6	Body	0.79 ± 0.09	1	0.35
cg01839003	6	5'UTR	0.94 ± 0.01	1	-0.31
cg14339974	6	5'UTR	0.05 ± 0.02	1	-0.32
cg04791658	6	5'UTR	0.90 ± 0.02	1	-0.45
cg14284211	6	Body	0.19 ± 0.07	2	0.93
cg23416081	6	5'UTR	0.25 ± 0.08	2	0.92
cg03591753	6	5'UTR	0.59 ± 0.05	2	0.91
cg13344434	6	Body	0.24 ± 0.10	2	0.87
cg07633853	6	Body	0.13 ± 0.06	2	0.67
cg19226017	6	TSS1500	0.81 ± 0.04	2	0.55
cg21517946	6	TSS1500	0.18 ± 0.13	2	0.4
cg24295963	6	5'UTR	0.74 ± 0.05	2	-0.57
cg00130530	6	5'UTR	0.84 ± 0.03	3	0.74
cg20813374	6	5'UTR	0.73 ± 0.05	3	0.67
cg03245912	6	TSS1500	0.45 ± 0.03	3	0.63
cg15929276	6	5'UTR	0.06 ± 0.04	3	-0.17
cg00140191	6	5'UTR	0.02 ± 0.003	4	0.56
cg07485685	6	5'UTR	0.02 ± 0.006	4	0.5
cg10913456	6	1st exon	0.01 ± 0.002	4	0.49
cg01294490	6	TSS200	0.01 ± 0.003	4	0.47
cg06937024	6	5'UTR	0.01 ± 0.002	4	0.44
cg11845071	6	5'UTR	0.02 ± 0.003	4	0.35
cg17030679	6	5'UTR	0.03 ± 0.007	4	0.31
cg16012111	6	TSS200	0.03 ± 0.007	4	0.28
cg00862770	6	5'UTR	0.02 ± 0.003	4	0.18
cg16912838	6	Body	0.34 ± 0.09	5	0.86
cg06087101	6	Body	0.43 ± 0.07	5	0.84
cg08636224	6	5'UTR	0.97 ± 0.01	6	0.62
cg08642543	6	5'UTR	0.97 ± 0.01	6	0.61
cg22363520	6	Body	0.98 ± 0.01	6	0.59
cg10300814	6	Body	0.97 ± 0.01	6	0.53
cg08586216	6	5'UTR	0.98 ± 0.01	6	0.53
cg25114611	6	TSS1500	0.31 ± 0.03	6	0.49
cg25563198	6	TSS1500	0.27 ± 0.03	6	0.44
cg26495008	6	5'UTR	0.90 ± 0.08	6	0.39
cg03098337	6	5'UTR	0.98 ± 0.01	6	0.28
cg14642437	6	5'UTR	0.91 ± 0.03	7	0.40
cg07843056	6	TSS200	0.02 ± 0.003	7	0.27
cg00610228	6	5'UTR	0.04 ± 0.01	7	-0.32
cg17085721	6	5'UTR	0.96 ± 0.02	7	-0.39
The proportion of variance explained in methylation by factors 1 through 7 was 30%, 26% , 9%, 10%, 7%, 13%, and 6% respectively.

## Sheet: PGES
Supplemental Table 4. Descriptive information for PGES score
CpG	Chromosome	Location	% Methylated	SD	Gene
cg02862467	1	TSS200;1stExon	0.40368	0.110657	UBR4
cg02927682	1	Body	0.180652	0.070856	SSBP3
cg07052737	2	-	0.456101	0.08963	-
cg01400750	4	Body	0.392145	0.114104	ANAPC10
cg03637218	5	Body	0.549909	0.122526	AP3S1
cg04674060	17	Body;TSS200;TSS200	0.603066	0.0708047	CHD3
cg04958055	14	Body	0.26401	0.0600287	ACTN1
cg07830557	19	Body	0.189205	0.0557681	SH3GL1
cg08297985	16	-	0.111212	0.0382778	-
cg09571972	6	Body	0.343102	0.111612	GMDS
cg11316887	10	TSS1500;5'UTR	0.710021	0.0823936	SVIL
cg11671363	5	TSS200;Body	0.462498	0.0906548	MIR145;LOC728264
cg12157761	15	Body	0.458704	0.0907235	UACA
cg13581015	12	-	0.427756	0.10633	-
cg13718827	9	TSS1500;Body;Body	0.399917	0.051828	MIR199B;DNM1
cg16141752	5	-	0.154253	0.0389052	-
cg16312968	6	-	0.223575	0.068854	-
cg18020065	13	Body	0.276873	0.0924214	RASA3
cg19118951	21	-	0.283417	0.0572004	-
cg20977312	5	Body	0.6425	0.0760332	STC2
cg21344746	10	5'UTR	0.0227155	0.0034239	ZMIZ1
cg23987336	17	-	0.08857	0.0337166	-
cg24850296	12	TSS1500	0.377162	0.097658	IFLTD1
Dashed line (-) indicates no infromation provided in the EPIC manifest
